# Supplementary material for: Physical Activity and Liver Fibrosis: A Stratified Analysis by Obesity and Diabetes Status
Source: J Clin Med. 2026 Jan 16;15(2):757. doi: 10.3390/jcm15020757 (PMC12842459; doi:10.3390/jcm15020757)
Supplement: Supplementary file 1 [file jcm-15-00757-s001.zip]

Archive with 1 entries (1 files):
- jcm-4040982-supplementary.pdf
